# Supplementary material for: cGAS exacerbates Schistosoma japonicum infection in a STING-type I IFN-dependent and independent manner
Source: PLoS Pathog. 2022 Feb 2;18(2):e1010233. doi: 10.1371/journal.ppat.1010233 (PMC8809611; doi:10.1371/journal.ppat.1010233)
Supplement: S1 Data — (XLSX) [file ppat.1010233.s003.xlsx]

## Sheet: Figure 1B
Days	WT(n=10)	Cgas KO(n=10)
47		1
48	1
49	1
51	1	1
52		1
53	1
53	1
55	1
55	1
55	1
57		1
59		1
62	1
72	1	0
72		0
72		0
72		0
72		0

## Sheet: Figure 1C
WT	Cgas KO
27000	32000
28000	89000
84000	60000
51000	45000
56000	24000

## Sheet: Figure 1E
WT	Cgas KO
91	62
89	56
78	42
75	37
48	30

## Sheet: Figure 1F
	WT					Cgas KO
NI	12.1	15.2	26.4	18.1	22.5	25.9	28.2	16.2	22.4	14.1
4	89.2	60	102.1	75.5	55.2	45.2	65.1	72.2	35.1	40.2
7	420.1	320.5	380.6	350.2	525.5	250.1	185.6	325.1	220.2	285.7

## Sheet: Figure 1G
	WT					Cgas KO
NI	185.3	75.6	125.3	160.5	145.2	195.5	160.3	120.7	180.8	155.6
4	252.5	381.2	199.8	294.5	309.6	147.2	278.6	196.8	225.6	180.1
7	624.8	548.9	848.5	748.6	780.2	348.6	423.7	318.9	450.8	550

## Sheet: Figure 1I
WT	Cgas KO
1.24	1.19625
0.2	0.32
1.31	0.54
0.65	0.25
1.32	0.34
0.35	0.65
0.54	0.07
1.56	0.12
1.28	0.04
0.78	0.09
1.52	0.65
1.38	0.92
0.65	0.05
1.52	1.21
0.21	0.34
0.98	0.56
1.01	0.83
1.21	0.34
0.45	0.21
0.25	0.04

## Sheet: Figure 1K
WT	Cgas KO
59.3	28.6
40.2	29.2
55.3	21.5
42.8	16.3
38.9	36.5

## Sheet: Figure 2B
Days	WT(n=5)	Sting KO(n=5)
50	1
52	1	1
55	1
58	1	1
66	1
84		0
84		0
84		0

## Sheet: Figure 2C
WT	Sting KO						WT	Sting KO
35000	69200						35000	69000
65000	45800						65000	46000
42500	32500						42000	33000
71500	48000						72000	48000
24800	49500						25000	49000

## Sheet: Figure 2E
WT	Sting KO
88.9	52.6
75.6	42.4
87.3	45.6
85.6	32.8
92.5	37.6

[truncated: 38 more sheets: Figure 2F, Figure 2G, Figure 2I, Figure 2K, Figure 2M, Figure 2N, Figure 3A, Figure 3B, Figure 3C, Figure 3D, Figure 3E, Figure 3F, Figure 4B, Figure 4D, Figure 4E, Figure 4F, Figure 4H, Figure 4J, Figure 5A, Figure 5B …]
